# Supplementary material for: Factors Influencing Gaseous Emissions in Constructed Wetlands: A Meta-Analysis and Systematic Review
Source: Int J Environ Res Public Health. 2023 Feb 22;20(5):3876. doi: 10.3390/ijerph20053876 (PMC10001287; doi:10.3390/ijerph20053876)
Supplement: Supplementary file 1 [file ijerph-20-03876-s001.zip]

Archive with 1 entries (1 files):
- ijerph-2184641-supplementary.pdf
